# Supplementary material for: Multi-Port Robotic-Assisted Laparoscopic Myomectomy: A Systematic Review and Meta-Analysis of Comparative Clinical and Fertility Outcomes
Source: J Clin Med. 2023 Jun 19;12(12):4134. doi: 10.3390/jcm12124134 (PMC10299339; doi:10.3390/jcm12124134)
Supplement: Supplementary file 1 [file jcm-12-04134-s001.zip]

Archive with 1 entries (1 files):
- jcm-2309212-supplementary.pdf
